# Supplementary material for: Large-Scale Imputation of KIR Copy Number and HLA Alleles in North American and European Psoriasis Case-Control Cohorts Reveals Association of Inhibitory KIR2DL2 With Psoriasis
Source: Front Immunol. 2021 Jun 11;12:684326. doi: 10.3389/fimmu.2021.684326 (PMC8231283; doi:10.3389/fimmu.2021.684326)
Supplement: Supplementary file 2 [file Table_1.xlsx]

## Sheet: Supp. Table 1
Supplementary Table 1a. KIR CN only dominant model results
KIR gene	OR	95% CI	p-value
KIR2DL1	1.08	0.84-1.39	0.56
KIR2DL2	1.04	0.96-1.12	0.34
KIR2DS1	0.98	0.90-1.05	0.54
KIR2DS4	0.95	0.86-1.05	0.29
KIR3DL1	0.96	0.80-1.14	0.61
KIR3DS1	0.99	0.91-1.07	0.73
Supplementary Table 1b. KIR CN only additive model results
KIR gene	Copy number	OR	95% CI	p-value
KIR2DL1	1	1.07	0.82-1.38	0.63
	2	1.08	0.84-1.39	0.54
KIR2DL2	1	1.03	0.95-1.12	0.43
	2	1.06	0.93-1.20	0.38
KIR2DS1	1	0.97	0.89-1.05	0.42
	2	1.03	0.87-1.23	0.7
KIR2DS4	1	0.92	0.83-1.02	0.09
	2	1	0.89-1.11	0.94
KIR3DL1	1	0.93	0.77-1.12	0.44
	2	0.97	0.81-1.15	0.72
KIR3DS1	1	0.98	0.90-1.06	0.6
	2	1.02	0.87-1.21	0.78

## Sheet: Supp. Table 2
Supplementary Table 2a. HLA only dominant model results NOT adjusted for HLA-C*06:02 in PAGE+ cohort
HLA ligand	OR	95% CI	p-value
HLA-C1	0.66	0.60-0.73	< 2E-16
HLA-C2	1.59	1.47-1.73	< 2E-16
HLA-Bw4	1.82	1.68-1.98	< 2E-16
HLA-Bw4-80I	1.64	1.52-1.79	< 2E-16
HLA-Bw4-80T	1.29	1.19-1.39	8.59e-11
Supplementary Table 2b. HLA only dominant model results adjusted for HLA-C*06:02 in PAGE+ cohort
HLA ligand	OR	95% CI	p-value
HLA-C1	1.09	0.98-1.22	0.11
HLA-C2	0.85	0.77-0.94	0.000792
HLA-Bw4	1.21	1.10-1.32	3.36e-05
HLA-Bw4-80I	1.26	1.15-1.37	2.19e-07
HLA-Bw4-80T	0.98	0.90-1.06	0.64
Supplementary Table 2c. HLA only additive model results NOT adjusted for HLA-C*06:02 in PAGE+ cohort
HLA ligand	Copies	OR	95% CI	p-value
HLA-C1	1	0.77	0.70-0.86	9.01e-07
	2	0.52	0.46-0.58	< 2E-16
HLA-C2	1	1.49	1.37-1.62	< 2E-16
	2	1.93	1.73-2.16	< 2E-16
HLA-Bw4	1	1.67	1.54-1.82	< 2E-16
	2	2.33	2.08-2.60	< 2E-16
HLA-Bw4-80I	1	1.59	1.46-1.73	< 2E-16
	2	2.29	1.86-2.82	1.09e-14
HLA-Bw4-80T	1	1.24	1.15-1.34	1.14e-07
	2	1.61	1.38-1.90	4.96e-09
Supplementary Table 2d. HLA only additive model results adjusted for HLA-C*06:02 in PAGE+ cohort
HLA ligand	Copies	OR	95% CI	p-value
HLA-C1	1	1.06	0.94-1.18	0.34
	2	1.23	1.08-1.40	0.00239
HLA-C2	1	0.86	0.78-0.95	0.00196
	2	0.81	0.71-0.93	0.00228
HLA-C2 (no C*06:02)	1	0.85	0.78-0.92	0.000124
	2	0.85	0.72-1.01	0.07
HLA-Bw4	1	1.18	1.08-1.29	0.00039
	2	1.3	1.15-1.47	2.72e-05
HLA-Bw4-80I	1	1.22	1.12-1.33	9.06e-06
	2	1.6	1.28-2.00	2.93e-05
HLA-Bw4-80T	1	0.97	0.89-1.06	0.51
	2	1.04	0.88-1.24	0.66

## Sheet: Supp. Table 3
Supplementary Table 3a. KIR CN model stratified on respective HLA ligand in PAGE+ cohort
KIR - HLA ligand	KIR CN	OR	95% CI	p-value
KIR2DL1 - HLA-C1/C2	1	0.87	0.60-1.24	0.44
	2	0.88	0.62-1.25	0.47
KIR2DL1 - HLA-C2 homozygous	1	1.51	0.82-2.79	0.19
	2	1.49	0.82-2.71	0.19
KIR2DL2 - HLA-C1 homozygous	1	0.92	0.80-1.07	0.28
	2	0.91	0.72-1.14	0.4
KIR2DL2 - HLA-C1/C2	1	1.1	0.99-1.24	0.08
	2	1.25	1.05-1.50	0.01
KIR2DL2 - HLA-C2 homozygous	1	1.04	0.86-1.26	0.68
	2	0.93	0.67-1.27	0.64
KIR2DS1 - HLA-C1/C2	1	0.95	0.85-1.07	0.43
	2	1.14	0.89-1.44	0.3
KIR2DS1 - HLA-C2 homozygous	1	1.04	0.86-1.26	0.68
	2	0.93	0.67-1.27	0.64
KIR2DS4 - HLA-C1 homozygous	1	0.9	0.75-1.09	0.29
	2	1.09	0.90-1.33	0.36
KIR2DS4 - HLA-C1/C2	1	0.87	0.75-1.00	0.06
	2	0.94	0.81-1.10	0.44
KIR2DS4 - HLA-C2 homozygous	1	1.04	0.81-1.33	0.77
	2	0.94	0.73-1.22	0.66
KIR3DL1 - HLA-Bw4-80I heterozygous	1	0.8	0.57-1.11	0.19
	2	0.8	0.58-1.10	0.17
KIR3DL1 - HLA-Bw4-80I homozygous	1	0.73	0.28-1.87	0.51
	2	0.83	0.34-2.09	0.68
KIR3DS1 - HLA-Bw4-80T heterozygous	1	0.99	0.86-1.13	0.83
	2	1.03	0.78-1.37	0.83
KIR3DS1 - HLA-Bw4-80T homozygous	1	0.83	0.59-1.17	0.29
	2	1.05	0.51-2.16	0.9
Supplementary Table 3b. Models from supplementary table 3a adjusted for HLA-C*06:02 in PAGE+ cohort
KIR - HLA ligand	KIR CN	OR	95% CI	p-value
KIR2DL1 - HLA-C1/C2	1	0.89	0.61-1.30	0.53
	2	0.87	0.60-1.27	0.48
KIR2DL1 - HLA-C2 homozygous	1	1.41	0.74-2.70	0.29
	2	1.34	0.71-2.52	0.36
KIR2DL2 - HLA-C1 homozygous	1	1.32	0.81-2.16	0.27
	2	1.36	0.84-2.19	0.22
KIR2DL2 - HLA-C1/C2	1	1.09	0.97-1.23	0.14
	2	1.3	1.07-1.57	0.00825
KIR2DL2 - HLA-C2 homozygous	1	1.04	0.85-1.27	0.7
	2	0.92	0.66-1.29	0.63
KIR2DS1 - HLA-C1/C2	1	0.97	0.86-1.10	0.64
	2	1.15	0.89-1.49	0.27
KIR2DS1 - HLA-C2 homozygous	1	1.04	0.85-1.27	0.7
	2	0.92	0.66-1.29	0.63
KIR2DS4 - HLA-C1 homozygous	1	0.9	0.75-1.08	0.26
	2	1.1	0.91-1.34	0.32
KIR2DS4 - HLA-C1/C2	1	0.9	0.77-1.05	0.17
	2	0.92	0.78-1.08	0.29
KIR2DS4 - HLA-C2 homozygous	1	1.02	0.78-1.32	0.89
	2	0.92	0.70-1.21	0.54
KIR3DL1 - HLA-Bw4-80I heterozygous	1	0.76	0.54-1.08	0.13
	2	0.74	0.52-1.04	0.08
KIR3DL1 - HLA-Bw4-80I homozygous	1	0.69	0.25-1.90	0.47
	2	0.9	0.34-2.37	0.84
KIR3DS1 - HLA-Bw4-80T heterozygous	1	0.99	0.86-1.13	0.89
	2	1.04	0.78-1.39	0.78
KIR3DS1 - HLA-Bw4-80T homozygous	1	0.89	0.62-1.27	0.52
	2	0.81	0.38-1.72	0.58
Supplementary Table 3c. Significant models from supp. table 3b adjusted for HLA-C*12:03 as well in PAGE+ cohort
KIR - HLA ligand	KIR CN	OR	95% CI	p-value
KIR2DL1 - HLA-C1/C2	1	0.86	0.59-1.26	0.44
	2	0.85	0.59-1.23	0.39
KIR2DL1 - HLA-C2 homozygous	1	1.41	0.74-2.70	0.29
	2	1.34	0.71-2.52	0.36
KIR2DL2 - HLA-C1 homozygous	1	0.92	0.80-1.06	0.25
	2	0.9	0.72-1.14	0.39
KIR2DL2 - HLA-C1/C2	1	1.09	0.96-1.22	0.17
	2	1.3	1.07-1.57	0.00766
KIR2DL2 - HLA-C2 homozygous	1	1.04	0.85-1.27	0.7
	2	0.92	0.66-1.29	0.63
KIR2DS1 - HLA-C1/C2	1	0.98	0.86-1.10	0.7
	2	1.15	0.89-1.49	0.28
KIR2DS1 - HLA-C2 homozygous	1	1.04	0.85-1.27	0.7
	2	0.92	0.66-1.29	0.63
KIR2DS4 - HLA-C1 homozygous	1	0.9	0.75-1.08	0.27
	2	1.1	0.91-1.33	0.33
KIR2DS4 - HLA-C1/C2	1	0.9	0.77-1.05	0.2
	2	0.92	0.78-1.08	0.29
KIR2DS4 - HLA-C2 homozygous	1	1.02	0.78-1.32	0.89
	2	0.92	0.70-1.21	0.54
KIR3DL1 - HLA-Bw4-80I heterozygous	1	0.76	0.54-1.09	0.13
	2	0.73	0.52-1.03	0.07
KIR3DL1 - HLA-Bw4-80I homozygous	1	0.74	0.27-2.06	0.57
	2	0.93	0.35-2.45	0.88
KIR3DS1 - HLA-Bw4-80T heterozygous	1	0.99	0.86-1.14	0.91
	2	1.04	0.77-1.39	0.81
KIR3DS1 - HLA-Bw4-80T homozygous	1	1	0.9-1.12	0.95
	2	1.04	0.83-1.31	0.71
